# Supplementary material for: Toxoplasmocidal and Cytotoxic Activities Guided Isolation and Characterization of an Undescribed Bioflavonoid-di-C-glucoside from Cycas rumphii Miq. Cultivated in Egypt
Source: Plants (Basel). 2022 Oct 27;11(21):2867. doi: 10.3390/plants11212867 (PMC9655732; doi:10.3390/plants11212867)
Supplement: Supplementary file 1 [file plants-11-02867-s001.zip]

Archive with 1 entries (1 files):
- plant-1953480 supplementary.pdf
